# Supplementary material for: Tree shrews as a new animal model for systemic sclerosis research
Source: Front Immunol. 2024 Jan 26;15:1315198. doi: 10.3389/fimmu.2024.1315198 (PMC10853407; doi:10.3389/fimmu.2024.1315198)
Supplement: Supplementary file 1 [file Table_1.xlsx]

## Sheet: Sheet1
	Official Symbol	id
1	PLK1	TSDBGID.13879
2	KIF20A	TSDBGID.12143
3	KIF11	TSDBGID.8922				Excel table1： Conservation analysis of the 10 hub genes
4	UBE2C	TSDBGID.4085
5	BUB1B	TSDBGID.22368
6	CDK1	TSDBGID.9271
7	AURKB	TSDBGID.10108
8	TOP2A	TSDBGID.9847
9	NCAPG	TSDBGID.19872
10	CCNB2	TSDBGID.22268
	1. PLK1
	2. KIF20A
	3. KIF11
	4. UBE2C
	5. BUB1B
	6. CDK1
	7. AURKB
	8. TOP2A
	9. NCAPG
	10. CCNB2
